# Supplementary material for: Chemical Composition and Flavor Characteristics of Cider Fermented with Saccharomyces cerevisiae and Non-Saccharomyces cerevisiae
Source: Foods. 2023 Sep 26;12(19):3565. doi: 10.3390/foods12193565 (PMC10572567; doi:10.3390/foods12193565)
Supplement: Supplementary file 1 [file foods-12-03565-s001.zip]

Archive with 1 entries (1 files):
- foods-2597542-supplementary.pdf
